# Supplementary material for: Aptazyme-mediated gene regulation in Strongyloides stercoralis for functional studies of insulin receptor isoform specificity
Source: PLoS Pathog. 2025 Dec 17;21(12):e1013774. doi: 10.1371/journal.ppat.1013774 (PMC12711028; doi:10.1371/journal.ppat.1013774)
Supplement: S1 Data — (XLSX) [file ppat.1013774.s008.xlsx]

## Sheet: A
	Figure 1B
	Data (Transcriptional level of mrfp)					Statistics
	Inactive	Active				Unpaired t test Results
	1.10459	0.112458				Table Analyzed	Fig. 1B statistics
	1.16374	0.196623
	0.777933	0.150177				Unpaired t test
						F* (DFn, DFd)	24.29, 2, 2
						P value	0.0021
						P value summary	**
						Significant diff. among means (P < 0.05)?	Yes
						One- or two-tailed P value?	Two-tailed
						Data analyzed
						Sample size, column A	3
						Sample size, column B	3
Median	1.10459	0.150177
SD	0.207786	0.0421578
n	3	3
	Figure 1C
	Data (Fluorescence intensity)					Statistics
	Inactive	Active				Unpaired t test Results
	157.269	41.056				Table Analyzed	Fig. 1C statistics
	194.601	27.483
	169.723	31.149				Unpaired t test
	178.592	27.483				F* (DFn, DFd)	2.755, 14, 14
	166.51	54.285				P value	<0.0001
	178.12	36.914				P value summary	****
	192.816	31.638				Significant diff. among means (P < 0.05)?	Yes
	169.321	28.44				One- or two-tailed P value?	Two-tailed
	184.06	29.108
	194.503	33.915
	179.754	31.001
	154.884	42.188
	166.396	23.644
	159.303	33.344
	180.692	42.378				Data analyzed
						Sample size, column A	15
						Sample size, column B	15
Median	178.12	31.638
SD	13.129	7.9106
n	15	15
	Figure 1E
	Data (Transcriptional level of mrfp)					Statistics
	Mutated ribozyme		Ribozyme			two-way ANOVA results							Multiple comparisons
	Inactive	Active	Inactive	Active		Table Analyzed	Fig. 1E statistics						Compare column means (main column effect)
	1.06277	1.22701	0.942342	0.421986
	1.20992	1.03179	1.02569	0.465384		Two-way ANOVA	Ordinary						Number of families	1
	1.11751	1.20817	1.03461	0.629484		Alpha	0.05						Number of comparisons per family	6
													Alpha	0.05
						Source of Variation	% of total variation	P value	P value summary	Significant?
						Row Factor	18.64	0.0018	**	Yes			Šídák's multiple comparisons test	Mean Diff.	95.00% CI of diff.	Below threshold?	Summary	Adjusted P Value
						Column Factor	51.3	<0.0001	****	Yes
													Inactive:Mutated ribozyme vs. Inactive:Ribozyme	0.1292	-0.1226 to 0.3810	No	ns	0.5143
						ANOVA table	SS (Type III)	DF	MS	F (DFn, DFd)	P value		Inactive:Mutated ribozyme vs. Active:Mutated ribozyme	-0.02559	-0.2774 to 0.2262	No	ns	0.9996
						Row Factor	0.1654	1	0.1654	F (1, 8) = 20.88	P=0.0018		Inactive:Mutated ribozyme vs. Active:Ribozyme	0.6244	0.3727 to 0.8762	Yes	***	0.0002
						Column Factor	0.4554	1	0.4554	F (1, 8) = 57.47	P<0.0001		Inactive:Ribozyme vs. Active:Mutated ribozyme	-0.1548	-0.4066 to 0.09702	No	ns	0.3354
						Residual	0.06339	8	0.007924				Inactive:Ribozyme vs. Active:Ribozyme	0.4953	0.2435 to 0.7471	Yes	***	0.0008
													Active:Mutated ribozyme vs. Active:Ribozyme	0.65	0.3982 to 0.9018	Yes	***	0.0001
						Data summary
						Number of columns (Column Factor)	2						Test details	Mean 1	Mean 2	Mean Diff.	SE of diff.	N1	N2	t	DF
						Number of rows (Row Factor)	2
						Number of values	12						Inactive:Mutated ribozyme vs. Inactive:Ribozyme	1.13	1.001	0.1292	0.07268	3	3	1.777	8
													Inactive:Mutated ribozyme vs. Active:Mutated ribozyme	1.13	1.156	-0.02559	0.07268	3	3	0.3521	8
													Inactive:Mutated ribozyme vs. Active:Ribozyme	1.13	0.5056	0.6244	0.07268	3	3	8.592	8
													Inactive:Ribozyme vs. Active:Mutated ribozyme	1.001	1.156	-0.1548	0.07268	3	3	2.13	8
Median	1.11751	1.20817	1.02569	0.465384									Inactive:Ribozyme vs. Active:Ribozyme	1.001	0.5056	0.4953	0.07268	3	3	6.814	8
SD	0.0743742	0.107682	0.0508905	0.109444									Active:Mutated ribozyme vs. Active:Ribozyme	1.156	0.5056	0.65	0.07268	3	3	8.944	8
n	3	3	3	3
	Figure 1F
	Data (Fluorescence intensity)					Statistics
	Mutated ribozyme		Ribozyme			two-way ANOVA results							Multiple comparisons
	Inactive	Active	Inactive	Active		Table Analyzed	Fig. 1F, statistics						Compare column means (main column effect)
	167.776	140.24	137.493	42.1986
	186.636	120.738	155.167	55.779		Two-way ANOVA	Ordinary						Number of families	1
	176.666	108.966	168.103	62.9484		Alpha	0.05						Number of comparisons per family	6
	186.636	119.153	149.654	47.731									Alpha	0.05
	195.584	110.222	137.739	42.264		Source of Variation	% of total variation	P value	P value summary	Significant?
	143.119	110.929	161.012	21.381		Row Factor	57.61	<0.0001	****	Yes			Šídák's multiple comparisons test	Mean Diff.	95.00% CI of diff.	Below threshold?	Summary	Adjusted P Value
	167.385	128.419	171.017	54.543		Column Factor	22.74	<0.0001	****	Yes
	182.265	115.041	179.575	38.192									Inactive:Mutated ribozyme vs. Inactive:Ribozyme	13.84	-0.9041 to 28.59	No	ns	0.0766
	129.595	136.786	168.024	54.543		ANOVA table	SS (Type III)	DF	MS	F (DFn, DFd)	P value		Inactive:Mutated ribozyme vs. Active:Mutated ribozyme	42.02	27.27 to 56.77	Yes	****	<0.0001
	164.651	152.458	159.23	45.203		Row Factor	86214	1	86214	F (1, 56) = 393.2	P<0.0001		Inactive:Mutated ribozyme vs. Active:Ribozyme	123.4	108.7 to 138.2	Yes	****	<0.0001
	180.688	138.791	167.12	37.953		Column Factor	34036	1	34036	F (1, 56) = 155.2	P<0.0001		Inactive:Ribozyme vs. Active:Mutated ribozyme	28.18	13.43 to 42.92	Yes	****	<0.0001
	173.352	112.625	156.287	32.234		Residual	12278	56	219.3				Inactive:Ribozyme vs. Active:Ribozyme	109.6	94.86 to 124.4	Yes	****	<0.0001
	176.622	132.417	142.338	42.227									Active:Mutated ribozyme vs. Active:Ribozyme	81.43	66.68 to 96.17	Yes	****	<0.0001
	151.702	136.291	126.461	59.741		Data summary
	162.72	152.02	158.55	56.739		Number of columns (Column Factor)	2						Test details	Mean 1	Mean 2	Mean Diff.	SE of diff.	N1	N2	t	DF
						Number of rows (Row Factor)	2
						Number of values	60						Inactive:Mutated ribozyme vs. Inactive:Ribozyme	169.7	155.9	13.84	5.407	15	15	2.56	56
													Inactive:Mutated ribozyme vs. Active:Mutated ribozyme	169.7	127.7	42.02	5.407	15	15	7.772	56
Median	173.352	128.419	158.55	45.203									Inactive:Mutated ribozyme vs. Active:Ribozyme	169.7	46.25	123.4	5.407	15	15	22.83	56
SD	17.6356	14.9057	14.6725	11.3379									Inactive:Ribozyme vs. Active:Mutated ribozyme	155.9	127.7	28.18	5.407	15	15	5.212	56
n	15	15	15	15									Inactive:Ribozyme vs. Active:Ribozyme	155.9	46.25	109.6	5.407	15	15	20.27	56
													Active:Mutated ribozyme vs. Active:Ribozyme	127.7	46.25	81.43	5.407	15	15	15.06	56

## Sheet: B
	Figure 2B
	Data (Transcriptional level of mrfp)						Statistics
	0	0.5	1.0	1.5	2.0		one-way ANOVA Results							Multiple comparisons
	0.846298	0.956904	0.530385	0.298607	0.095721		Table Analyzed	Fig. 2B, statistics						Number of families	1
	1.03629	1.02003	0.561146	0.3699	0.074822									Number of comparisons per family	4
	1.14023	0.994551	0.597623	0.364692	0.056723									Alpha	0.05
														Dunnett's multiple comparisons test	Mean Diff.	95.00% CI of diff.	Below threshold?	Summary	Adjusted P Value	A-?
							ANOVA summary							0 vs. 0.5	0.01711	-0.1541 to 0.1883	No	ns	0.9947	B	0.5
							F	94.05						0 vs. 1.0	0.4446	0.2733 to 0.6158	Yes	****	<0.0001	C	1
							P value	<0.0001						0 vs. 1.5	0.6632	0.4920 to 0.8344	Yes	****	<0.0001	D	1.5
							P value summary	****						0 vs. 2.0	0.9319	0.7606 to 1.103	Yes	****	<0.0001	E	2
														Test details	Mean 1	Mean 2	Mean Diff.	SE of diff.	n1	n2	q	DF
														0 vs. 0.5	1.008	0.9905	0.01711	0.05924	3	3	0.2889	10
							ANOVA table	SS	DF	MS	F (DFn, DFd)	P value		0 vs. 1.0	1.008	0.5631	0.4446	0.05924	3	3	7.505	10
							Treatment (between columns)	1.98	4	0.4951	F (4, 10) = 94.05	P<0.0001		0 vs. 1.5	1.008	0.3444	0.6632	0.05924	3	3	11.2	10
							Residual (within columns)	0.05264	10	0.005264				0 vs. 2.0	1.008	0.07576	0.9319	0.05924	3	3	15.73	10
							Total	2.033	14
Median	1.03629	0.994551	0.561146	0.364692	0.074822		Data summary
SD	0.149052	0.0317579	0.0336595	0.039743	0.0195157		Number of treatments (columns)	5
n	3	3	3	3	3		Number of values (total)	15
	Figure 2D
	Data (Transcriptional level of mrfp)						Statistics
	0	8	12	24	48		one-way ANOVA Results							Multiple comparisons
	1.03592	0.876287	0.426785	0.310331	0.062749		Table Analyzed	Fig. 2D, statistics						Number of families	1
	0.96407	0.854378	0.463435	0.261793	0.044518									Number of comparisons per family	4
	1.0013	0.983566	0.459848	0.299871	0.03386									Alpha	0.05
														Dunnett's multiple comparisons test	Mean Diff.	95.00% CI of diff.	Below threshold?	Summary	Adjusted P Value	A-?
							ANOVA summary							0 vs. 8	0.09569	0.005229 to 0.1861	Yes	*	0.0381	B	8
							F	336.1						0 vs. 12	0.5504	0.4599 to 0.6409	Yes	****	<0.0001	C	12
							P value	<0.0001						0 vs. 24	0.7098	0.6193 to 0.8002	Yes	****	<0.0001	D	24
							P value summary	****						0 vs. 48	0.9534	0.8629 to 1.044	Yes	****	<0.0001	E	48
														Test details	Mean 1	Mean 2	Mean Diff.	SE of diff.	n1	n2	q	DF
														0 vs. 8	1	0.9047	0.09569	0.03129	3	3	3.058	10
							ANOVA table	SS	DF	MS	F (DFn, DFd)	P value		0 vs. 12	1	0.45	0.5504	0.03129	3	3	17.59	10
							Treatment (between columns)	1.975	4	0.4937	F (4, 10) = 336.1	P<0.0001		0 vs. 24	1	0.2907	0.7098	0.03129	3	3	22.68	10
							Residual (within columns)	0.01469	10	0.001469				0 vs. 48	1	0.04704	0.9534	0.03129	3	3	30.46	10
							Total	1.99	14
Median	1.0013	0.876287	0.459848	0.299871	0.044518		Data summary
SD	0.0359339	0.0691355	0.0202042	0.025545	0.014609		Number of treatments (columns)	5
n	3	3	3	3	3		Number of values (total)	15

## Sheet: C
	Figure 3A
	Data (Transcriptional level of mrfp)			Statistics
	Inactive	Active		Unpaired t test Results
	1.16155	0.355519		Table Analyzed	Fig. 3A
	0.897226	0.346857
	0.959533	0.491848		Unpaired t test
				F* (DFn, DFd)	2.887, 2, 2
				P value	0.0028
				P value summary	**
				Significant diff. among means (P < 0.05)?	Yes
				One- or two-tailed P value?	Two-tailed
				Data analyzed
				Sample size, column A	3
				Sample size, column B	3
Median	0.959533	0.355519
SD	0.138179	0.0813255
n	3	3
	Figure 3B
	Data (Transcriptional level of mrfp)			Statistics
	Inactive	Active		Unpaired t test Results
	1.02333	0.164464		Table Analyzed	Fig. 3B
	0.96636	0.143248
	1.01122	0.125682		Unpaired t test
				F* (DFn, DFd)	2.388, 2, 2
				P value	<0.0001
				P value summary	****
				Significant diff. among means (P < 0.05)?	Yes
				One- or two-tailed P value?	Two-tailed
				Data analyzed
				Sample size, column A	3
				Sample size, column B	3
Median	1.01122	0.143248
SD	0.0300125	0.0194196
n	3	3
	Figure 3C
	Data (Transcriptional level of mrfp)			Statistics
	Inactive	Active		Unpaired t test Results
	0.86164	0.187084		Table Analyzed	Fig. 3C
	0.875701	0.196016
	1.32531	0.211413		Unpaired t test
				F* (DFn, DFd)	459.3, 2, 2
				P value	0.0057
				P value summary	**
				Significant diff. among means (P < 0.05)?	Yes
				One- or two-tailed P value?	Two-tailed
				Data analyzed
				Sample size, column A	3
				Sample size, column B	3
Median	0.875701	0.196016
SD	0.263737	0.0123068
n	3	3
	Figure 3D
	Data (Transcriptional level of mrfp)			Statistics
	Inactive	Active		Unpaired t test Results
	163.544	67.121		Table Analyzed	Fig.3D
	179.85	75.023
	144.846	54.458		Unpaired t test
	184.727	59.328		F* (DFn, DFd)	4.245, 14, 14
	101.205	50.033		P value	<0.0001
	100.997	52.213		P value summary	****
	123.217	62.465		Significant diff. among means (P < 0.05)?	Yes
	110.212	62.465		One- or two-tailed P value?	Two-tailed
	102.373	54.693
	150.192	49.453
	162.626	109.182
	139.619	76.721
	87.208	69.868
	113.035	73.527
	149.884	63.814		Data analyzed
				Sample size, column A	15
				Sample size, column B	15
Median	139.619	62.465
SD	31.0607	15.0758
n	15	15
	Figure 3E
	Data (Transcriptional level of mrfp)			Statistics
	Inactive	Active		Unpaired t test Results
	120.531	60.695		Table Analyzed	Fig. 3E
	141.018	97.592
	141.728	78.964		Unpaired t test
	165.429	60.695		F* (DFn, DFd)	4.049, 14, 14
	140.734	80.556		P value	<0.0001
	127.368	69.43		P value summary	****
	152.388	78.166		Significant diff. among means (P < 0.05)?	Yes
	170.81	80.556		One- or two-tailed P value?	Two-tailed
	158.592	62.884
	176.18	67.773
	112.147	86.815
	157.95	79.528
	194.503	91.003
	174.155	87.334
	153.32	75.11		Data analyzed
				Sample size, column A	15
				Sample size, column B	15
Median	153.32	78.964
SD	22.4119	11.1382
n	15	15
	Figure 3F
	Data (Transcriptional level of mrfp)			Statistics
	Inactive	Active		Unpaired t test Results
	164.886	54.845		Table Analyzed	Fig. 3F
	131.467	41.779
	169.355	46.226		Unpaired t test
	138.381	61.324		F* (DFn, DFd)	2.024, 14, 14
	155.587	55.665		P value	<0.0001
	167.59	17.221		P value summary	****
	157.042	23.722		Significant diff. among means (P < 0.05)?	Yes
	128.65	23.722		One- or two-tailed P value?	Two-tailed
	108.372	36.146
	112.301	26.13
	121.823	14.147
	120.531	23.026
	116.567	24.078
	162.636	25.55
	153.689	18.935		Data analyzed
				Sample size, column A	15
				Sample size, column B	15
Median	138.381	25.55
SD	21.8771	15.3781
n	15	15

## Sheet: D
	Figure 4A
	Data (Swimming distance (μm))					Statistics
	Wild type		Ss-unc-22			two-way ANOVA results							Multiple comparisons
	0	1.5	0	1.5		Table Analyzed	Fig. 4A statistics						Compare column means (main column effect)
	630.922	1212.13	1494.17	319.026
	1161.73	958.435	617.28	387.04		Two-way ANOVA	Ordinary						Number of families	1
	1312.84	899.378	1351.05	309.832		Alpha	0.05						Number of comparisons per family	2
	532.674	1721.95	712.819	653.92									Alpha	0.05
	564.935	1968.02	1199.94	171.262		Source of Variation	% of total variation	P value	P value summary	Significant?
	1702.66	677.812	1295.1	354.267		Row Factor	1.314	0.2167	ns	No			Šídák's multiple comparisons test	Mean Diff.	95.00% CI of diff.	Below threshold?	Summary	Adjusted P Value
	1469.14	747.897	599.272	140.688		Column Factor	21.46	<0.0001	****	Yes			wild type	-122.4	-402.9 to 158.1	No	ns	0.5421
	1605.53	778.052	637.354	209.625									unc-22	339.2	58.70 to 619.7	Yes	*	0.0144
	1136.48	1102.26	1258.47	638.119		ANOVA table	SS (Type III)	DF	MS	F (DFn, DFd)	P value
	925.406	1358.99	390.359	107.427		Row Factor	258579	1	258579	F (1, 84) = 1.549	P=0.2167
	1024.16	1640.36	1123.92	365.696		Column Factor	4222377	1	4222377	F (1, 84) = 25.29	P<0.0001
	1530.81	1622.37	1734.6	528.974		Residual	14022524	84	166935
	966.993	1448.73	1287.5	304.001									Test details	Mean 1	Mean 2	Mean Diff.	SE of diff.	N1	N2	t	DF
	810.433	785.061	238.595	495.7		Data summary							wild type	1033	1155	-122.4	123.2	22	22	0.9935	84
	1435.03	1065.2	1527.7	867.775		Number of columns (Column Factor)	2						unc-22	825.5	486.3	339.2	123.2	22	22	2.754	84
	1250.89	1310.47	322.517	484.317		Number of rows (Row Factor)	2
	1612.1	838.03	416.452	416.419		Number of values	88
	728.619	660.986	742.17	686.84
	542.895	648.462	349.887	185.694
	641.794	729.528	263.881	1153.89
	480.114	1726.11	266.11	867.775
	655.106	1513.57	331.714	1049.8
Median	995.577	1083.73	675.087	401.73
SD	407.975	414.95	492.593	294.048
n	22	22	22	22
	Figure 4B
	Data (Crawling distance (μm))					Statistics
	Wild type		Ss-unc-22			two-way ANOVA results							Multiple comparisons
	0	1.5	0	1.5		Table Analyzed	Fig. 4B statistics						Compare column means (main column effect)
	1116.8	763.694	1170.15	205.858
	1675.57	2051.58	952.423	68.385		Two-way ANOVA	Ordinary						Number of families	1
	1522.38	997.354	699.758	214.247		Alpha	0.05						Number of comparisons per family	2
	1201.05	1446.58	568.442	207.019									Alpha	0.05
	729.837	1945.82	1046.53	772.567		Source of Variation	% of total variation	P value	P value summary	Significant?
	680.274	1889.03	955.227	320.547		Row Factor	1.266	0.1566	ns	No			Šídák's multiple comparisons test	Mean Diff.	95.00% CI of diff.	Below threshold?	Summary	Adjusted P Value
	995.868	987.973	1296.1	498.63		Column Factor	39.67	<0.0001	****	Yes			Wild type	-140.3	-374.3 to 93.72	No	ns	0.3208
	1313.1	732.422	749.44	697.05									Ss-unc-22	348	114.0 to 582.1	Yes	**	0.0022
	1655.02	1183.43	441.072	712.417		ANOVA table	SS (Type III)	DF	MS	F (DFn, DFd)	P value
	1242.04	1318.82	1053.89	590.481		Row Factor	237365	1	237365	F (1, 84) = 2.043	P=0.1566
	632.307	917.991	1101.22	45.173		Column Factor	7436091	1	7436091	F (1, 84) = 64.01	P<0.0001
	1108.83	1446.58	210.672	113.423		Residual	9758732	84	116175
	840.568	715.13	211.937	411.971
	952.74	566.472	243.212	916.394		Data summary
	1053.69	738.723	667.57	324.469		Number of columns (Column Factor)	2						Test details	Mean 1	Mean 2	Mean Diff.	SE of diff.	N1	N2	t	DF
	788.876	1518.07	681.221	122.575		Number of rows (Row Factor)	2						Wild type	1036	1176	-140.3	102.8	22	22	1.365	84
	1136.89	1025.4	479.847	208.175		Number of values	88						Ss-unc-22	698.7	350.6	348	102.8	22	22	3.387	84
	733.238	927.101	269.328	156.901
	776.955	758.207	602.728	645.185
	970.933	854.632	646.027	120.283
	788.491	1250.8	567.607	182.851
	873.623	1839.8	755.983	178.918
Median	983.4	1011.38	674.396	211.211
SD	303.886	449.124	320.192	260.997
n	3	3	22	22
	Figure 4C
	Data (Percentage of twitchers (%))					Statistics
	Wild type		Ss-unc-22			two-way ANOVA results							Multiple comparisons
	0	1.5	0	1.5		Table Analyzed	Fig. 4C statistics						Compare column means (main column effect)
	0	0	22.72	54.54
	0	0	13.63	45.45		Two-way ANOVA	Ordinary						Number of families	1
	0	0	18.18	45.54		Alpha	0.05						Number of comparisons per family	2
													Alpha	0.05
						Source of Variation	% of total variation	P value	P value summary	Significant?
						Row Factor	14.34	<0.0001	****	Yes			Šídák's multiple comparisons test	Mean Diff.	95.00% CI of diff.	Below threshold?	Summary	Adjusted P Value
						Column Factor	69.32	<0.0001	****	Yes			Wild type	0	-7.753 to 7.753	No	ns	>0.9999
													Ss-unc-22	-30.33	-38.09 to -22.58	Yes	****	<0.0001
						ANOVA table	SS (Type III)	DF	MS	F (DFn, DFd)	P value
						Row Factor	690.1	1	690.1	F (1, 8) = 57.59	P<0.0001
						Column Factor	3335	1	3335	F (1, 8) = 278.4	P<0.0001
						Residual	95.86	8	11.98
						Data summary
						Number of columns (Column Factor)	2						Test details	Mean 1	Mean 2	Mean Diff.	SE of diff.	N1	N2	t	DF
						Number of rows (Row Factor)	2						Wild type	0	0	0	2.826	3	3	0	8
						Number of values	12						Ss-unc-22	18.18	48.51	-30.33	2.826	3	3	10.73	8
Median	0	0	18.18	45.54
SD	0	0	4.545	5.22233
n	3	3	3	3
	Figure 4D
	Data (Transcriptional level of Ss-unc-22)					Statistics
	Wild type		Ss-unc-22			two-way ANOVA results							Multiple comparisons
	0	1.5	0	1.5		Table Analyzed	Fig. 4D statistics						Compare column means (main column effect)
	0.946144	0.897593	0.502756	0.076502
	0.989395	0.819386	0.420629	0.039984		Two-way ANOVA	Ordinary						Number of families	1
	1.06825	0.973551	0.484619	0.06299		Alpha	0.05						Number of comparisons per family	2
													Alpha	0.05
						Source of Variation	% of total variation	P value	P value summary	Significant?
						Row Factor	11.67	<0.0001	****	Yes			Šídák's multiple comparisons test	Mean Diff.	95.00% CI of diff.	Below threshold?	Summary	Adjusted P Value
						Column Factor	82.81	<0.0001	****	Yes			Wild type	0.1044	-0.01815 to 0.2270	No	ns	0.093
													Ss-unc-22	0.4095	0.2869 to 0.5321	Yes	****	<0.0001
						ANOVA table	SS (Type III)	DF	MS	F (DFn, DFd)	P value
						Row Factor	0.1981	1	0.1981	F (1, 8) = 66.15	P<0.0001
						Column Factor	1.406	1	1.406	F (1, 8) = 469.4	P<0.0001
						Residual	0.02396	8	0.002994
						Data summary
						Number of columns (Column Factor)	2						Test details	Mean 1	Mean 2	Mean Diff.	SE of diff.	N1	N2	t	DF
						Number of rows (Row Factor)	2						Wild type	1.001	0.8968	0.1044	0.04468	3	3	2.337	8
						Number of values	12						Ss-unc-22	0.4693	0.05983	0.4095	0.04468	3	3	9.165	8
Median	0.989395	0.897593	0.484619	0.06299
SD	0.0619126	0.0770852	0.0431442	0.0184635
n	3	3	3	3
	Figure 4E
	Data (Developmental rate (%))							Statistics
	eggs		L1-L2		iL3			two-way ANOVA results							Multiple comparisons
	Inactive	Active	Inactive	Active	Inactive	Active		Table Analyzed	Fig. 4E statistics						Compare column means (main column effect)
	0	40	10	60	90	0
	10	30	10	70	80	0		Two-way ANOVA	Ordinary						Number of families	1
	0	40	0	60	100	0		Alpha	0.05						Number of comparisons per family	3
															Alpha	0.05
								Source of Variation	% of total variation	P value	P value summary	Significant?
								Row Factor	0	>0.9999	ns	No			Šídák's multiple comparisons test	Mean Diff.	95.00% CI of diff.	Below threshold?	Summary	Adjusted P Value
								Column Factor	9.048	<0.0001	****	Yes			eggs	-33.33	-47.44 to -19.23	Yes	****	<0.0001
															L1-L2	-56.67	-70.77 to -42.56	Yes	****	<0.0001
								ANOVA table	SS (Type III)	DF	MS	F (DFn, DFd)	P value		iL3	90	75.89 to 104.1	Yes	****	<0.0001
								Row Factor	0	1	0	F (1, 12) = 0.000	P>0.9999
								Column Factor	1900	2	950	F (2, 12) = 24.43	P<0.0001
								Residual	466.7	12	38.89				Test details	Mean 1	Mean 2	Mean Diff.	SE of diff.	N1	N2	t	DF
															eggs	3.333	36.67	-33.33	5.092	3	3	6.547	12
								Data summary							L1-L2	6.667	63.33	-56.67	5.092	3	3	11.13	12
								Number of columns (Column Factor)	3						iL3	90	0	90	5.092	3	3	17.68	12
								Number of rows (Row Factor)	2
								Number of values	18
Median	0	40	10	60	90	0
SD	5.7735	5.7735	5.7735	5.7735	10	0
n	3	3	3	3	3	3
	Figure 4F
	Data (Transcriptional level of Ss-daf-16)					Statistics
	Inactive	Active				Unpaired t test Results
	0.877836	0.194616				Table Analyzed	Fig. 4F
	0.972647	0.134973
	0.867516	0.23814				Unpaired t test
						F* (DFn, DFd)	1.252, 2, 2
						P value	<0.0001
						P value summary	****
						Significant diff. among means (P < 0.05)?	Yes
						One- or two-tailed P value?	Two-tailed
Median	0.877836	0.194616				Data analyzed
SD	0.0579482	0.0517928				Sample size, column A	3
n	3	3				Sample size, column B	3
	Figure 4G
	Data (Developmental rate (%))							Statistics
	eggs		L1-L2		iL3			two-way ANOVA results							Multiple comparisons
	Inactive	Active	Inactive	Active	Inactive	Active		Table Analyzed	Fig. 4G statistics						Compare column means (main column effect)
	12	20	0	12	88	68
	4	12	0	8	96	80		Two-way ANOVA	Ordinary						Number of families	1
	16	8	4	8	80	84		Alpha	0.05						Number of comparisons per family	2
															Alpha	0.05
								Source of Variation	% of total variation	P value	P value summary	Significant?
								Row Factor	20.78	0.0805	ns	No			Šídák's multiple comparisons test	Mean Diff.	95.00% CI of diff.	Below threshold?	Summary	Adjusted P Value
								Column Factor	32.47	0.0369	*	Yes
															eggs	-2.667	-13.01 to 7.679	No	ns	0.7496
								ANOVA table	SS (Type III)	DF	MS	F (DFn, DFd)	P value		L1-L2	-8	-18.35 to 2.346	No	ns	0.1289
								Row Factor	85.33	1	85.33	F (1, 8) = 4.000	P=0.0805
								Column Factor	133.3	1	133.3	F (1, 8) = 6.250	P=0.0369
								Residual	170.7	8	21.33				Test details	Mean 1	Mean 2	Mean Diff.	SE of diff.	N1	N2	t	DF
								Data summary							eggs	10.67	13.33	-2.667	3.771	3	3	0.7071	8
								Number of columns (Column Factor)	2						L1-L2	1.333	9.333	-8	3.771	3	3	2.121	8
								Number of rows (Row Factor)	2
								Number of values	12
Median	12	12	0	8	88	80
SD	6.1101	6.1101	2.3094	2.3094	8	8.32666
n	3	3	3	3	3	3
	Figure 4H
	Data (Transcriptional level of Ss-daf-16)					Statistics
	Inactive	Active				Unpaired t test Results
	0.964029	0.955467				Table Analyzed	Fig. 4H
	1.01005	0.893209
	1.08939	0.863971				Unpaired t test
						F* (DFn, DFd)	1.842, 2, 2
						P value	0.0619
						P value summary	ns
						Significant diff. among means (P < 0.05)?	No
						One- or two-tailed P value?	Two-tailed
						Data analyzed
						Sample size, column A	3
						Sample size, column B	3
Median	1.01005	0.893209
SD	0.0634159	0.0467305
n	3	3

## Sheet: E
	Figure 5A
	Data (Percentage of iL3 feeding (%))										Statistics
	Control	10	100	300	600	1000					one-way ANOVA Results							Multiple comparisons
	41.46	55.95	73.15	76.4	57.65	56.52					Table Analyzed	Fig. 5A, statistics						Number of families	1
	30.91	55.31	70.3	73.67	55	58.54												Number of comparisons per family	15
	33.33	51.28	73.17	76.09	56.45	55.36					Number of comparisons per family							Alpha	0.05
											Alpha
																		Tukey's multiple comparisons test	Mean Diff.	95.00% CI of diff.	Below threshold?	Summary	Adjusted P Value
											ANOVA summary							Control vs. 10	-18.95	-26.56 to -11.33	Yes	****	<0.0001	A-B
											F	80.95						10 vs. 100	-18.03	-25.64 to -10.41	Yes	****	<0.0001	B-C
											P value	<0.0001						10 vs. 300	-21.21	-28.82 to -13.59	Yes	****	<0.0001	B-D
											P value summary	****
																		Test details	Mean 1	Mean 2	Mean Diff.	SE of diff.	n1	n2	q	DF
																		Control vs. 10	35.23	54.18	-18.95	2.267	3	3	11.82	12
											ANOVA table	SS	DF	MS	F (DFn, DFd)	P value		10 vs. 100	54.18	72.21	-18.03	2.267	3	3	11.24	12
											Treatment (between columns)	3121	5	624.2	F (5, 12) = 80.95	P<0.0001		10 vs. 300	54.18	75.39	-21.21	2.267	3	3	13.23	12
											Residual (within columns)	92.53	12	7.711
											Total	3214	17
Median	33.33	55.31	73.15	76.09	56.45	56.52					Data summary
SD	5.52654	2.53178	1.65125	1.49474	1.32696	1.60926					Number of treatments (columns)	6
n	3	3	3	3	3	3					Number of values (total)	18
	Figure 5B
	Data (Percentage of iL3 feeding (%))										Statistics
	Control	M9	50	0	50	100	300	500			one-way ANOVA Results							Multiple comparisons
	31.8	10	29	67.3	35	24.4	16.3	16.7			Table Analyzed	Fig. 5B, statistics						Number of families	1
	46.7	8	26.7	70.6	30.8	12.8	19.1	19.6										Number of comparisons per family	28
	28.9	7	28.1	57.8	25.6	27.7	17.1	20			Number of comparisons per family							Alpha	0.05
											Alpha
																		Tukey's multiple comparisons test	Mean Diff.	95.00% CI of diff.	Below threshold?	Summary	Adjusted P Value	A-?
											ANOVA summary							Control vs. 50	7.867	-7.218 to 22.95	No	ns	0.6255	A-H
											F	31.24						0 vs. 50	34.77	19.68 to 49.85	Yes	****	<0.0001	B-C
											P value	<0.0001						0 vs. 100	43.6	28.52 to 58.68	Yes	****	<0.0001	B-D
											P value summary	****						0 vs. 300	47.73	32.65 to 62.82	Yes	****	<0.0001	B-E
																		0 vs. 500	46.47	31.38 to 61.55	Yes	****	<0.0001	B-F
																		Test details	Mean 1	Mean 2	Mean Diff.	SE of diff.	n1	n2	q	DF
																		Control vs. 50	35.8	27.93	7.867	4.357	3	3	2.553	16
											ANOVA table	SS	DF	MS	F (DFn, DFd)	P value		0 vs. 50	65.23	30.47	34.77	4.357	3	3	11.28	16
											Treatment (between columns)	6227	7	889.6	F (7, 16) = 31.24	P<0.0001		0 vs. 100	65.23	21.63	43.6	4.357	3	3	14.15	16
											Residual (within columns)	455.6	16	28.47				0 vs. 300	65.23	17.5	47.73	4.357	3	3	15.49	16
											Total	6683	23					0 vs. 500	65.23	18.77	46.47	4.357	3	3	15.08	16
Median	31.8	8	28.1	67.3	30.8	24.4	17.1	19.6			Data summary
SD	9.55039	1.52753	1.15902	6.64555	4.70886	7.82581	1.44222	1.80093			Number of treatments (columns)	8
n	3	3	3	3	3	3	3	3			Number of values (total)	24
	Figure 5C
	Data (Percentage of iL3 feeding (%))										Statistics
	Human			Porcine			Bovine				two-way ANOVA Results							Multiple comparisons
	0nM Ins	100nM Ins	100nM Ins+HNMPA-(AM)3(nM)	0nM Ins	100nM Ins	100nM Ins+HNMPA-(AM)3(nM)	0nM Ins	100nM Ins	100nM Ins+HNMPA-(AM)3(nM)		Table Analyzed	Fig. 5C statistics						Compare column means (main column effect)
	33.33	73.15	35	38	0	15.9	35	43.9	42.2
	34.15	70.3	33	34	0.4	5	33	37.5	42		Two-way ANOVA	Ordinary						Number of families	3
	43.4	73.17	36	34	1.9	16.6	36	33.3	34		Alpha	0.05						Number of comparisons per family	3
																		Alpha	0.05
											Source of Variation	% of total variation	P value	P value summary	Significant?
											Row Factor	49.39	<0.0001	****	Yes			Tukey's multiple comparisons test	Mean Diff.	95.00% CI of diff.	Below threshold?	Summary	Adjusted P Value
											Column Factor	3.641	0.0006	***	Yes
																		Human
											ANOVA table	SS (Type III)	DF	MS	F (DFn, DFd)	P value		0nM Ins vs. 100nM Ins	-35.25	-43.40 to -27.10	Yes	****	<0.0001
											Row Factor	4707	2	2354	F (2, 18) = 153.8	P<0.0001		0nM Ins vs. 100nM Ins+HNMPA-(AM)3(nM)	2.293	-5.857 to 10.44	No	ns	0.7561
											Column Factor	347	2	173.5	F (2, 18) = 11.34	P=0.0006		100nM Ins vs. 100nM Ins+HNMPA-(AM)3(nM)	37.54	29.39 to 45.69	Yes	****	<0.0001
											Residual	275.4	18	15.3
											Data summary
											Number of columns (Column Factor)	3						Porcine
											Number of rows (Row Factor)	3						0nM Ins vs. 100nM Ins	34.57	26.42 to 42.72	Yes	****	<0.0001
Median	34.15	73.15	35	34	0.4	15.9	35	37.5	42		Number of values	27						0nM Ins vs. 100nM Ins+HNMPA-(AM)3(nM)	22.83	14.68 to 30.98	Yes	****	<0.0001
SD	5.59225	1.65125	1.52753	2.3094	1.00167	6.50461	1.52753	5.33791	4.67761									100nM Ins vs. 100nM Ins+HNMPA-(AM)3(nM)	-11.73	-19.88 to -3.583	Yes	**	0.0047
n	3	3	3	3	3	3	3	3	3
																		Bovine
																		0nM Ins vs. 100nM Ins	-3.567	-11.72 to 4.584	No	ns	0.5164
																		0nM Ins vs. 100nM Ins+HNMPA-(AM)3(nM)	-4.733	-12.88 to 3.417	No	ns	0.3225
																		100nM Ins vs. 100nM Ins+HNMPA-(AM)3(nM)	-1.167	-9.317 to 6.984	No	ns	0.9294
																		Test details	Mean 1	Mean 2	Mean Diff.	SE of diff.	N1	N2	q	DF
																		Human
																		0nM Ins vs. 100nM Ins	36.96	72.21	-35.25	3.194	3	3	15.61	18
																		0nM Ins vs. 100nM Ins+HNMPA-(AM)3(nM)	36.96	34.67	2.293	3.194	3	3	1.016	18
																		100nM Ins vs. 100nM Ins+HNMPA-(AM)3(nM)	72.21	34.67	37.54	3.194	3	3	16.62	18
																		Porcine
																		0nM Ins vs. 100nM Ins	35.33	0.7667	34.57	3.194	3	3	15.31	18
																		0nM Ins vs. 100nM Ins+HNMPA-(AM)3(nM)	35.33	12.5	22.83	3.194	3	3	10.11	18
																		100nM Ins vs. 100nM Ins+HNMPA-(AM)3(nM)	0.7667	12.5	-11.73	3.194	3	3	5.196	18
																		Bovine
																		0nM Ins vs. 100nM Ins	34.67	38.23	-3.567	3.194	3	3	1.579	18
																		0nM Ins vs. 100nM Ins+HNMPA-(AM)3(nM)	34.67	39.4	-4.733	3.194	3	3	2.096	18
																		100nM Ins vs. 100nM Ins+HNMPA-(AM)3(nM)	38.23	39.4	-1.167	3.194	3	3	0.5166	18

## Sheet: F
	Figure 6
	Data (Percentage of iL3 feeding (%))													Statistics
	0 nM Ins			1 nM Ins			10 nM Ins			100 nM Ins				two-way ANOVA Results							Multiple comparisons
	3h	6h	12h	3h	6h	12h	3h	6h	12h	3h	6h	12h		Table Analyzed	Fig. 6 statistics						Compare column means (main column effect)
	16.1	31.1	26.7	18.8	32.3	40	33.3	34.4	40.7	33.3	48.4	58.8
	20	23.3	35.7	23.3	36.7	37.5	34.3	43.3	46.7	35.3	43.3	67.7		Two-way ANOVA	Ordinary						Number of families	3
	10	28.1	29.6	27.6	36.4	48.3	38.7	36.7	48.4	36.7	37.5	64.5		Alpha	0.05						Number of comparisons per family	6
																					Alpha	0.05
														Source of Variation	% of total variation	P value	P value summary	Significant?
														Row Factor	36.89	<0.0001	****	Yes			Tukey's multiple comparisons test	Mean Diff.	95.00% CI of diff.	Below threshold?	Summary	Adjusted P Value
														Column Factor	47.03	<0.0001	****	Yes			3h
																					0 nM Ins vs. 1 nM Ins	-7.867	-17.47 to 1.740	No	ns	0.1363
														ANOVA table	SS (Type III)	DF	MS	F (DFn, DFd)	P value		0 nM Ins vs. 10 nM Ins	-20.07	-29.67 to -10.46	Yes	****	<0.0001
														Row Factor	1967	2	983.4	F (2, 24) = 54.06	P<0.0001		0 nM Ins vs. 100 nM Ins	-19.73	-29.34 to -10.13	Yes	****	<0.0001
														Column Factor	2508	3	835.9	F (3, 24) = 45.95	P<0.0001		1 nM Ins vs. 10 nM Ins	-12.2	-21.81 to -2.593	Yes	**	0.0092
														Residual	436.6	24	18.19				1 nM Ins vs. 100 nM Ins	-11.87	-21.47 to -2.260	Yes	*	0.0116
																					10 nM Ins vs. 100 nM Ins	0.3333	-9.274 to 9.940	No	ns	0.9997
														Data summary
														Number of columns (Column Factor)	4						6h
														Number of rows (Row Factor)	3						0 nM Ins vs. 1 nM Ins	-7.633	-17.24 to 1.974	No	ns	0.1542
Median	16.1	28.1	29.6	23.3	36.4	40	34.3	36.7	46.7	35.3	43.3	64.5		Number of values	36						0 nM Ins vs. 10 nM Ins	-10.63	-20.24 to -1.026	Yes	*	0.0262
SD	5.04017	3.93446	4.59384	4.40038	2.45832	5.65361	2.87286	4.61988	4.04516	1.7088	5.45374	4.50814									0 nM Ins vs. 100 nM Ins	-15.57	-25.17 to -5.960	Yes	***	0.0009
n	3	3	3	3	3	3	3	3	3	3	3	3									1 nM Ins vs. 10 nM Ins	-3	-12.61 to 6.607	No	ns	0.8244
																					1 nM Ins vs. 100 nM Ins	-7.933	-17.54 to 1.674	No	ns	0.1315
																					10 nM Ins vs. 100 nM Ins	-4.933	-14.54 to 4.674	No	ns	0.5016
																					12h
																					0 nM Ins vs. 1 nM Ins	-11.27	-20.87 to -1.660	Yes	*	0.0173
																					0 nM Ins vs. 10 nM Ins	-14.6	-24.21 to -4.993	Yes	**	0.0017
																					0 nM Ins vs. 100 nM Ins	-33	-42.61 to -23.39	Yes	****	<0.0001
																					1 nM Ins vs. 10 nM Ins	-3.333	-12.94 to 6.274	No	ns	0.7745
																					1 nM Ins vs. 100 nM Ins	-21.73	-31.34 to -12.13	Yes	****	<0.0001
																					10 nM Ins vs. 100 nM Ins	-18.4	-28.01 to -8.793	Yes	***	0.0001
																					Test details	Mean 1	Mean 2	Mean Diff.	SE of diff.	N1	N2	q	DF
																					3h
																					0 nM Ins vs. 1 nM Ins	15.37	23.23	-7.867	3.483	3	3	3.195	24
																					0 nM Ins vs. 10 nM Ins	15.37	35.43	-20.07	3.483	3	3	8.149	24
																					0 nM Ins vs. 100 nM Ins	15.37	35.1	-19.73	3.483	3	3	8.013	24
																					1 nM Ins vs. 10 nM Ins	23.23	35.43	-12.2	3.483	3	3	4.954	24
																					1 nM Ins vs. 100 nM Ins	23.23	35.1	-11.87	3.483	3	3	4.819	24
																					10 nM Ins vs. 100 nM Ins	35.43	35.1	0.3333	3.483	3	3	0.1354	24
																					6h
																					0 nM Ins vs. 1 nM Ins	27.5	35.13	-7.633	3.483	3	3	3.1	24
																					0 nM Ins vs. 10 nM Ins	27.5	38.13	-10.63	3.483	3	3	4.318	24
																					0 nM Ins vs. 100 nM Ins	27.5	43.07	-15.57	3.483	3	3	6.321	24
																					1 nM Ins vs. 10 nM Ins	35.13	38.13	-3	3.483	3	3	1.218	24
																					1 nM Ins vs. 100 nM Ins	35.13	43.07	-7.933	3.483	3	3	3.222	24
																					10 nM Ins vs. 100 nM Ins	38.13	43.07	-4.933	3.483	3	3	2.003	24
																					12h
																					0 nM Ins vs. 1 nM Ins	30.67	41.93	-11.27	3.483	3	3	4.575	24
																					0 nM Ins vs. 10 nM Ins	30.67	45.27	-14.6	3.483	3	3	5.929	24
																					0 nM Ins vs. 100 nM Ins	30.67	63.67	-33	3.483	3	3	13.4	24
																					1 nM Ins vs. 10 nM Ins	41.93	45.27	-3.333	3.483	3	3	1.354	24
																					1 nM Ins vs. 100 nM Ins	41.93	63.67	-21.73	3.483	3	3	8.826	24
																					10 nM Ins vs. 100 nM Ins	45.27	63.67	-18.4	3.483	3	3	7.472	24

## Sheet: G
	Figure 7D
	Data (Percentage of iL3 feeding (%))							Statistics
	Control		Ss-DAF-2A		Ss-DAF-2B			two-way ANOVA results							Multiple comparisons
	Inactive	Active	Inactive	Active	Inactive	Active		Table Analyzed	Fig. 7D statistics						Compare column means (main column effect)
	48.3	42.9	42.9	47.6	38.7	4
	45.1	48.5	48.6	52	46.7	0		Two-way ANOVA	Ordinary						Number of families	1
	41.9	43.3	47.1	42.9	41.9	8		Alpha	0.05						Number of comparisons per family	3
															Alpha	0.05
								Source of Variation	% of total variation	P value	P value summary	Significant?
								Row Factor	15.64	<0.0001	****	Yes			Šídák's multiple comparisons test	Mean Diff.	95.00% CI of diff.	Below threshold?	Summary	Adjusted P Value
								Column Factor	46.54	<0.0001	****	Yes
															Control	0.2	-8.144 to 8.544	No	ns	0.9999
								ANOVA table	SS (Type III)	DF	MS	F (DFn, DFd)	P value		Ss-DAF-2A	-1.3	-9.644 to 7.044	No	ns	0.9653
								Row Factor	696.9	1	696.9	F (1, 12) = 51.21	P<0.0001		Ss-DAF-2B	38.43	30.09 to 46.78	Yes	****	<0.0001
								Column Factor	2073	2	1036	F (2, 12) = 76.16	P<0.0001
								Residual	163.3	12	13.61
								Data summary
								Number of columns (Column Factor)	3						Test details	Mean 1	Mean 2	Mean Diff.	SE of diff.	N1	N2	t	DF
								Number of rows (Row Factor)	2
								Number of values	18						Control	45.1	44.9	0.2	3.012	3	3	0.0664	12
															Ss-DAF-2A	46.2	47.5	-1.3	3.012	3	3	0.4316	12
															Ss-DAF-2B	42.43	4	38.43	3.012	3	3	12.76	12
Median	45.1	43.3	47.1	47.6	41.9	4
SD	3.2	3.1241	2.95466	4.55082	4.02658	4
n	3	3	3	3	3	3

## Sheet: H
	Figure 8A
	Data (Transcriptional level of Ss-daf-2)						Statistics
	Control	Human	Porcine	Bovine			one-way ANOVA Results							Multiple comparisons
	1.00334	2.53525	0.912988	0.998026			Table Analyzed	Fig. 8A, statistics						Number of families	1
	1.0293	2.52392	0.905953	1.03434										Number of comparisons per family	3
	0.968296	2.85344	0.963059	1.18559										Alpha	0.05
														Dunnett's multiple comparisons test	Mean Diff.	95.00% CI of diff.	Below threshold?	Summary	Adjusted P Value
							ANOVA summary							Control vs. Human	-1.637	-1.892 to -1.383	Yes	****	<0.0001	B	Human
							F	172.8						Control vs. Porcine	0.07298	-0.1813 to 0.3273	No	ns	0.7521	C	Porcine
							P value	<0.0001						Control vs. Bovine	-0.07234	-0.3267 to 0.1820	No	ns	0.7565	D	Bovine
							P value summary	****
														Test details	Mean 1	Mean 2	Mean Diff.	SE of diff.	n1	n2	q	DF
														Control vs. Human	1	2.638	-1.637	0.08831	3	3	18.54	8
							ANOVA table	SS	DF	MS	F (DFn, DFd)	P value		Control vs. Porcine	1	0.9273	0.07298	0.08831	3	3	0.8264	8
							Treatment (between columns)	6.064	3	2.021	F (3, 8) = 172.8	P<0.0001		Control vs. Bovine	1	1.073	-0.07234	0.08831	3	3	0.8191	8
							Residual (within columns)	0.09359	8	0.0117
							Total	6.158	11
Median	1.00334	2.53525	0.912988	1.03434			Data summary
SD	0.030614	0.187064	0.0311387	0.0994758			Number of treatments (columns)	4
n	3	3	3	3			Number of values (total)	12
	Figure 8B
	Data (Transcriptional level of Ss-daf-2)						Statistics
	Control	Ins	Ins+HNMPA-(AM)3				one-way ANOVA Results							Multiple comparisons
	1.00866	2.27882	1.46488				Table Analyzed	Fig. 8B, statistics						Number of families	1
	0.989754	2.23568	1.53645											Number of comparisons per family	2
	1.00168	2.19788	1.65435				Number of comparisons per family							Alpha	0.05
							Alpha
														Dunnett's multiple comparisons test	Mean Diff.	95.00% CI of diff.	Below threshold?	Summary	Adjusted P Value
							ANOVA summary							Ins vs. Control	1.237	1.097 to 1.378	Yes	****	<0.0001	A	Control
							F	317.8						Ins vs. Ins+HNMPA-(AM)3	0.6856	0.5448 to 0.8264	Yes	****	<0.0001	C	Ins+HNMPA-(AM)3
							P value	<0.0001
							P value summary	****
														Test details	Mean 1	Mean 2	Mean Diff.	SE of diff.	n1	n2	q	DF
														Ins vs. Control	2.237	1	1.237	0.04918	3	3	25.16	6
							ANOVA table	SS	DF	MS	F (DFn, DFd)	P value		Ins vs. Ins+HNMPA-(AM)3	2.237	1.552	0.6856	0.04918	3	3	13.94	6
							Treatment (between columns)	2.306	2	1.153	F (2, 6) = 317.8	P<0.0001
							Residual (within columns)	0.02177	6	0.003628
							Total	2.328	8
Median	1.00168	2.23568	1.53645				Data summary
SD	0.00956123	0.0404998	0.0956721				Number of treatments (columns)	3
n	3	3	3				Number of values (total)	9
	Figure 8C
	Data (Transcriptional level of Ss-daf-2a)						Statistics
	Control	Ins	Ins+HNMPA-(AM)3				one-way ANOVA Results							Multiple comparisons
	0.961903	1.12648	1.26306				Table Analyzed	Fig. 8C, statistics						Number of families	1
	1.01777	1.08994	1.25577											Number of comparisons per family	2
	1.02145	1.17229	1.08926				Number of comparisons per family							Alpha	0.05
							Alpha
														Dunnett's multiple comparisons test	Mean Diff.	95.00% CI of diff.	Below threshold?	Summary	Adjusted P Value
							ANOVA summary							Ins vs. Control	0.1292	-0.02158 to 0.2800	No	ns	0.0852	A	Control
							F	7.568						Ins vs. Ins+HNMPA-(AM)3	-0.07312	-0.2239 to 0.07765	No	ns	0.3429	C	Ins+HNMPA-(AM)3
							P value	0.0229
							P value summary	*
														Test details	Mean 1	Mean 2	Mean Diff.	SE of diff.	n1	n2	q	DF
														Ins vs. Control	1.13	1	0.1292	0.05266	3	3	2.453	6
							ANOVA table	SS	DF	MS	F (DFn, DFd)	P value		Ins vs. Ins+HNMPA-(AM)3	1.13	1.203	-0.07312	0.05266	3	3	1.388	6
							Treatment (between columns)	0.06297	2	0.03149	F (2, 6) = 7.568	P=0.0229
							Residual (within columns)	0.02496	6	0.00416
							Total	0.08793	8
Median	1.01777	1.12648	1.25577				Data summary
SD	0.0333695	0.0412629	0.0983055				Number of treatments (columns)	3
n	3	3	3				Number of values (total)	9
	Figure 8D
	Data (Transcriptional level of Ss-daf-2b)						Statistics
	Control	Ins	Ins+HNMPA-(AM)3				one-way ANOVA Results							Multiple comparisons
	0.990838	2.51741	1.28783				Table Analyzed	Fig. 8D, statistics						Number of families	1
	0.994592	2.55379	1.20547											Number of comparisons per family	2
	1.01473	2.58515	1.33458				Number of comparisons per family							Alpha	0.05
							Alpha
														Dunnett's multiple comparisons test	Mean Diff.	95.00% CI of diff.	Below threshold?	Summary	Adjusted P Value
							ANOVA summary							Ins vs. Control	1.552	1.451 to 1.653	Yes	****	<0.0001	A	Control
							F	1104						Ins vs. Ins+HNMPA-(AM)3	1.276	1.175 to 1.377	Yes	****	<0.0001	C	Ins+HNMPA-(AM)3
							P value	<0.0001
							P value summary	****
														Test details	Mean 1	Mean 2	Mean Diff.	SE of diff.	n1	n2	q	DF
														Ins vs. Control	2.552	1	1.552	0.03524	3	3	44.05	6
							ANOVA table	SS	DF	MS	F (DFn, DFd)	P value		Ins vs. Ins+HNMPA-(AM)3	2.552	1.276	1.276	0.03524	3	3	36.22	6
							Treatment (between columns)	4.114	2	2.057	F (2, 6) = 1104	P<0.0001
							Residual (within columns)	0.01117	6	0.001862
							Total	4.125	8
Median	0.994592	2.55379	1.28783				Data summary
SD	0.0128509	0.0339021	0.0653676				Number of treatments (columns)	3
n	3	3	3				Number of values (total)	9
	Figure 8E
	Data (Transcriptional level of Ss-daf-2b)						Statistics
	Control	Ss-daf-2b					Unpaired t test Results
	1.16164	0.034244					Table Analyzed	Fig. 8E statistics
	0.96766	0.041568
	0.88962	0.038789					Unpaired t test
							F* (DFn, DFd)	1435, 2, 2
							P value	0.0003
							P value summary	***
							Significant diff. among means (P < 0.05)?	Yes
							One- or two-tailed P value?	Two-tailed
							Data analyzed
							Sample size, column A	3
							Sample size, column B	3
Median	0.96766	0.038789
SD	0.14007	0.00369732
n	3	3
	Figure 8F
	Data (Body length (μm))						Statistics
	Control	Ss-daf-2b					Unpaired t test Results
	447.09	511.47					Table Analyzed	Fig. 8F statistics
	485.48	464.878
	528.37	477.595					Unpaired t test
	531.56	476.442					F* (DFn, DFd)	1.268, 20, 20
	422.82	496.564					P value	0.7439
	548.83	417.355					P value summary	ns
	451.52	468.43					Significant diff. among means (P < 0.05)?	No
	436.67	411.26					One- or two-tailed P value?	Two-tailed
	505.95	467.47
	459.91	514.61
	534.06	509.58
	502.56	526.87
	566.58	451.96
	574.93	472.11
	475.62	533.34					Data analyzed
	562.89	534.61					Sample size, column A	21
	468.41	387.6					Sample size, column B	21
	419.62	459
	419.12	594.48
	449.02	450.12
	417.51	475.84
Median	475.62	475.84
SD	53.0461	47.1011
n	21	21
	Figure 8G
	Data (Pharynx length(μm))						Statistics
	Control	Ss-daf-2b					Unpaired t test Results
	222.41	198.22					Table Analyzed	Fig. 8G statistics
	231.82	166.06
	248	202.96					Unpaired t test
	215.59	226.61					F* (DFn, DFd)	3.847, 14, 14
	248.95	218.51					P value	0.0009
	260.84	225.69					P value summary	***
	237.45	206.03					Significant diff. among means (P < 0.05)?	Yes
	247.2	240					One- or two-tailed P value?	Two-tailed
	227.33	244.07
	243.34	240.98
	255.8	169.2
	242.17	201.98
	263.72	262.19
	252.88	206.89
	243.17	194.85					Data analyzed
							Sample size, column A	15
							Sample size, column B	15
Median	243.34	206.89
SD	13.7925	27.0524
n	15	15
	Figure 8H
	Data (Width at the esophagus-intestine division (μm))						Statistics
	Control	Ss-daf-2b					Unpaired t test Results
	16.52	16.804					Table Analyzed	Fig. 8H statistics
	12.39	14.517
	15	14.329					Unpaired t test
	16.82	13.41					F* (DFn, DFd)	2.647, 22, 22
	13.3	14.939					P value	0.0023
	18.72	15.316					P value summary	**
	19.05	14.771					Significant diff. among means (P < 0.05)?	Yes
	13.79	15.817					One- or two-tailed P value?	Two-tailed
	17.37	13.04
	16.02	14.17
	16.73	13.1
	17.89	14.02
	18.36	14.4
	20.24	15.51
	20.24	15.11					Data analyzed
	16.82	14.82					Sample size, column A	23
	20.09	16.9					Sample size, column B	23
	15.51	18.99
	16.14	13.55
	15.33	13.56
	16.02	14.57
	14.2	14.66
	14.49	14.37
Median	16.52	14.57
SD	2.21147	1.35922
n	23	23

## Sheet: I
	Figure 9A
	Data (Transcriptional level of Ss-ilp-6)					Statistics
	0 nM	10nM				Unpaired t test Results
	1.03467	0.950939				Table Analyzed	Fig. 9A
	1.06554	1.07428
	0.907049	1.09815				Unpaired t test
						F* (DFn, DFd)	1.131, 2, 2
						P value	0.5922
						P value summary	ns
						Significant diff. among means (P < 0.05)?	No
						One- or two-tailed P value?	Two-tailed
						Data analyzed
						Sample size, column A	3
						Sample size, column B	3
Median	1.03467	1.07428
SD	0.0840216	0.0790092
n	3	3
	Figure 9B
	Data (Transcriptional level of Ss-daf-16)					Statistics
	0 nM	10nM				Unpaired t test Results
	0.944218	0.628458				Table Analyzed	Fig. 9B
	1.03904	0.585702
	1.01929	0.635292				Unpaired t test
						F* (DFn, DFd)	3.465, 2, 2
						P value	0.0003
						P value summary	***
						Significant diff. among means (P < 0.05)?	Yes
						One- or two-tailed P value?	Two-tailed
						Data analyzed
						Sample size, column A	3
						Sample size, column B	3
Median	1.01929	0.628458
SD	0.0500273	0.0268761
n	3	3
	Figure 9C
	Data (Transcriptional level of Ss-hsp-12.6)					Statistics
	0 nM	10nM				Unpaired t test Results
	0.894296	0.451277				Table Analyzed	Fig. 9C
	1.17969	0.475851
	0.947879	0.507288				Unpaired t test
						F* (DFn, DFd)	29.19, 2, 2
						P value	0.004
						P value summary	**
						Significant diff. among means (P < 0.05)?	Yes
						One- or two-tailed P value?	Two-tailed
						Data analyzed
						Sample size, column A	3
						Sample size, column B	3
Median	0.947879	0.475851
SD	0.151686	0.0280755
n	3	3

## Sheet: J
	Figure S2A
	Data (Brood size (count))								Statistics
	0	0.5	1	1.5	2	2.5			one-way ANOVA Results							Multiple comparisons
	96	84	130	80	63	25			Table Analyzed	Fig. S2A, statistics						Number of families	1
	113	84	52	47	59	38										Number of comparisons per family	15
	52	121	38	41	36	51			Number of comparisons per family							Alpha	0.05
	89	74	47	21	20	41			Alpha
	174	59	58	23	21	30										Tukey's multiple comparisons test	Mean Diff.	95.00% CI of diff.	Below threshold?	Summary	Adjusted P Value
									ANOVA summary							0 vs. 1.5	62.4	6.085 to 118.7	Yes	*	0.0238	A-D
									F	4.635						0 vs. 2	65	8.685 to 121.3	Yes	*	0.0172	A-E
									P value	0.0042						0 vs. 2.5	67.8	11.48 to 124.1	Yes	*	0.012	A-F
									P value summary	**
																Test details	Mean 1	Mean 2	Mean Diff.	SE of diff.	n1	n2	q	DF
																0 vs. 1.5	104.8	42.4	62.4	18.21	5	5	4.845	24
									ANOVA table	SS	DF	MS	F (DFn, DFd)	P value		0 vs. 2	104.8	39.8	65	18.21	5	5	5.047	24
									Treatment (between columns)	19221	5	3844	F (5, 24) = 4.635	P=0.0042		0 vs. 2.5	104.8	37	67.8	18.21	5	5	5.264	24
									Residual (within columns)	19904	24	829.3
									Total	39125	29
Median	96	84	52	41	36	38			Data summary
SD	44.6397	22.8758	37.0675	23.8286	20.4132	10.0747			Number of treatments (columns)	6
n	5	5	5	5	5	5			Number of values (total)	30
	Figure S2B
	Data (Body length (μm))								Statistics
	0	0.5	1	1.5	2	2.5			one-way ANOVA Results							Multiple comparisons
	298.33	294.087	292.526	279.321	252.263	274.953			Table Analyzed	Fig. S2B, statistics						Number of families	1
	309.228	309.753	300.162	293.089	275.846	284.543										Number of comparisons per family	15
	301.779	305.121	289.609	253.979	224.761	225.03			Number of comparisons per family							Alpha	0.05
	324.904	306.579	243.737	235.022	282.969	280.675			Alpha
	327.742	309.067	270.551	299.224	229.621	235.482										Tukey's multiple comparisons test	Mean Diff.	95.00% CI of diff.	Below threshold?	Summary	Adjusted P Value
	330.238	327.541	299.451	301.138	269.06	220.132			ANOVA summary							0 vs. 1	31.39	13.42 to 49.35	Yes	****	<0.0001	A-C
	278.825	256.128	275.773	233.794	282.582	239.159			F	21.23						0.5 vs. 1	23.9	5.936 to 41.86	Yes	**	0.0024	B-C
	279.075	294.353	279.357	227.843	263.046	275.664			P value	<0.0001						1 vs. 2.5	18.61	0.6452 to 36.57	Yes	*	0.0375	C-F
	334.63	268.279	240.44	287.823	280.538	209.896			P value summary	****
	261.179	267.447	275.046	304.578	258.014	240.328
	284.183	318.666	294.801	253.093	238.857	254.129										Test details	Mean 1	Mean 2	Mean Diff.	SE of diff.	n1	n2	q	DF
	271.716	321.085	245.553	303.794	263.82	219.424										0 vs. 1	306.3	275	31.39	6.235	31	31	7.119	180
	284.054	296.802	264.767	279.537	277.632	217.325			ANOVA table	SS	DF	MS	F (DFn, DFd)	P value		0.5 vs. 1	298.9	275	23.9	6.235	31	31	5.42	180
	284.578	259.156	258.749	264.214	271.088	281.221			Treatment (between columns)	63959	5	12792	F (5, 180) = 21.23	P<0.0001		1 vs. 2.5	275	256.3	18.61	6.235	31	31	4.22	180
	299.507	331.133	281.863	239.097	273.656	272.451			Residual (within columns)	108474	180	602.6
	290.39	314.984	240.57	303.827	274.751	279.857			Total	172433	185
	310.709	330.914	300.064	235.761	272.206	261.734
	308.444	316.238	270.12	255.358	272.526	288.084			Data summary
	282.325	318.654	256.656	244.389	263.981	282.462			Number of treatments (columns)	6
	304.746	328.369	285.342	297.916	240.868	270.549			Number of values (total)	186
	305.896	245.132	298.902	244.393	273.422	271.669
	360.285	267.398	285.364	284.923	227.923	247.465
	284.896	328.254	269.918	248.353	223.512	287.985
	306.692	324.005	267.318	284.796	254.25	266.199
	295.573	242.203	306.986	233.202	267.098	236.875
	319.74	271.189	290.409	280.692	278.972	248.252
	354.183	301.943	240.14	242.557	279.31	233.544
	272.639	308.016	235.223	248.175	278.909	291.054
	345.835	327.299	276.985	271.313	225.218	276.652
	355.551	317.629	298.042	276.575	282.162	252.952
	328.659	256.99	289.14	297.403	273.4	220.997
Median	304.746	308.016	276.985	271.313	271.088	261.734
SD	26.4206	28.0783	21.1936	25.77	19.5311	25.1923
n	31	31	31	31	31	31
	Figure S2C
	Data (Body length (μm))								Statistics
	0	0.5	1	1.5	2	2.5			one-way ANOVA Results							Multiple comparisons
	479.807	422.746	423.64	417.077	360.723	338.956			Table Analyzed	Fig. S2C, statistics						Number of families	1
	437.425	458.649	426.52	393.688	430.265	379.688										Number of comparisons per family	15
	504.014	445.573	407.125	423.139	410.292	319.763			Number of comparisons per family							Alpha	0.05
	455.284	426.246	426.354	432.334	372.886	399.41			Alpha
	463.972	443.749	439.324	424.759	430.401	382.269										Tukey's multiple comparisons test	Mean Diff.	95.00% CI of diff.	Below threshold?	Summary	Adjusted P Value
	424.077	484.414	464.184	374.688	388.714	362.544			ANOVA summary							0 vs. 1	62.91	39.89 to 85.94	Yes	****	<0.0001	A-C
	484.003	466.571	448.424	369.006	378.567	412.142			F	46.94						1 vs. 2	27.14	4.118 to 50.17	Yes	*	0.0107	C-E
	505.028	448.303	398.109	401.401	362.749	394.221			P value	<0.0001						1 vs. 2.5	32.15	9.126 to 55.18	Yes	**	0.0012	C-F
	483.55	447.299	448.189	414.238	377.014	391.604			P value summary	****
	427.317	481.88	391.697	396.572	357.883	377.253
	435.785	500.461	413.732	379.625	373.958	410.869										Test details	Mean 1	Mean 2	Mean Diff.	SE of diff.	n1	n2	q	DF
	462.772	420.884	402.425	382.468	427.77	420.345										0 vs. 1	475.5	412.6	62.91	7.999	33	33	11.12	192
	472.729	453.071	416.722	404.816	307.905	368.384			ANOVA table	SS	DF	MS	F (DFn, DFd)	P value		1 vs. 2	412.6	385.5	27.14	7.999	33	33	4.799	192
	530.684	521.504	378.387	382.38	343.012	370.954			Treatment (between columns)	247776	5	49555	F (5, 192) = 46.94	P<0.0001		1 vs. 2.5	412.6	380.5	32.15	7.999	33	33	5.685	192
	544.945	454.381	410.747	419.986	364.083	408.795			Residual (within columns)	202690	192	1056
	471.826	433.232	442.924	422.785	394.531	363.529			Total	450466	197
	438.021	534.159	399.132	384.568	347.323	397.782
	482.779	425.737	411.041	362.311	424.151	319.237			Data summary
	518.336	452.11	423.46	405.166	386.391	412.197			Number of treatments (columns)	6
	567.558	502.592	411.76	433.871	339.25	332.093			Number of values (total)	198
	449.977	531.348	379.674	411.968	334.015	404.373
	479.286	531.348	444.49	406.53	404.693	359.431
	439.774	434.029	387.11	397.382	340.041	399.169
	466.627	447.729	436.958	398.101	412.182	328.182
	481.498	442.151	408.61	425.049	448.232	406.644
	463.833	439.369	417.499	434.651	326.577	389.136
	443.358	434.534	376.336	440.158	390.076	406.748
	423.834	421.955	393.287	439.247	443.881	357.913
	473.137	448.203	443.242	435.922	429.42	410.736
	538.089	425.606	381.461	428.287	409.453	410.394
	527.609	431.315	373.757	387.112	334.615	409.017
	482.071	457.208	420.357	445.879	433.701	316.187
	433.33	441.564	369.586	341.015	435.758	395.26
Median	472.729	447.729	411.76	406.53	386.391	391.604
SD	37.3114	33.9592	25.0152	25.466	39.0397	31.4692
n	33	33	33	33	33	33
	Figure S2D
	Data (Pharynx length/ body length)								Statistics
	0	0.5	1	1.5	2	2.5			one-way ANOVA Results							Multiple comparisons
	0.245514	0.241919	0.230153	0.216737	0.227678	0.234658			Table Analyzed	Fig. S2D, statistics						Number of families	1
	0.241056	0.231951	0.223427	0.209018	0.223029	0.165616										Number of comparisons per family	15
	0.234128	0.223532	0.224368	0.233846	0.237338	0.213867			Number of comparisons per family							Alpha	0.05
	0.243315	0.241303	0.240417	0.240484	0.213303	0.205965			Alpha
	0.265222	0.28458	0.244405	0.260653	0.197444	0.220146										Tukey's multiple comparisons test	Mean Diff.	95.00% CI of diff.	Below threshold?	Summary	Adjusted P Value
	0.241349	0.255749	0.250153	0.206566	0.232977	0.224777			ANOVA summary							0 vs. 1.5	0.01275	0.0005890 to 0.02491	Yes	*	0.0337	A-D
	0.23743	0.259653	0.221034	0.220593	0.235789	0.243755			F	14.07						1 vs. 2	27.14	4.118 to 50.17	Yes	*	0.0107	C-E
	0.244078	0.247275	0.216791	0.248703	0.190957	0.231027			P value	<0.0001						1.5 vs. 2.5	26.09	3.063 to 49.12	Yes	*	0.0163	D-F
	0.28721	0.289111	0.241389	0.25637	0.234777	0.232777			P value summary	****
	0.233245	0.244072	0.280065	0.238549	0.205757	0.23627
	0.282295	0.236622	0.227491	0.222606	0.163811	0.244274										Test details	Mean 1	Mean 2	Mean Diff.	SE of diff.	n1	n2	q	DF
	0.267322	0.222897	0.241744	0.232037	0.226821	0.209054										0 vs. 1.5	475.5	406.6	68.97	7.999	33	33	12.19	192
	0.225706	0.279667	0.271951	0.232147	0.247264	0.207072			ANOVA table	SS	DF	MS	F (DFn, DFd)	P value		1 vs. 2	412.6	385.5	27.14	7.999	33	33	4.799	192
	0.238787	0.240887	0.23329	0.227254	0.201249	0.206009			Treatment (between columns)	0.03224	5	0.006448	F (5, 300) = 14.07	P<0.0001		1.5 vs. 2.5	406.6	380.5	26.09	7.999	33	33	4.613	192
	0.237775	0.202417	0.275322	0.235405	0.233887	0.214057			Residual (within columns)	0.1375	300	0.0004582
	0.223267	0.238491	0.267981	0.231009	0.235033	0.209033			Total	0.1697	305
	0.222145	0.236296	0.266035	0.224775	0.210093	0.233448
	0.278025	0.273998	0.274264	0.230994	0.199746	0.232387			Data summary
	0.218369	0.247686	0.20363	0.179495	0.206926	0.203502			Number of treatments (columns)	6
	0.345816	0.21528	0.228309	0.217159	0.209246	0.222897			Number of values (total)	306
	0.201433	0.226523	0.20427	0.274788	0.217391	0.204124
	0.183816	0.255043	0.224295	0.233558	0.226516	0.171442
	0.235486	0.264335	0.279869	0.218641	0.218138	0.183752
	0.245198	0.257073	0.260128	0.24441	0.239175	0.229791
	0.212899	0.251775	0.23154	0.232258	0.236116	0.224685
	0.228405	0.277427	0.240304	0.206619	0.218905	0.191972
	0.215673	0.215854	0.231542	0.228356	0.2263	0.170979
	0.236863	0.226076	0.232019	0.21524	0.237523	0.19417
	0.244108	0.286473	0.223609	0.224804	0.208333	0.215834
	0.23531	0.207054	0.241062	0.257558	0.233812	0.194607
	0.252785	0.247152	0.224242	0.224662	0.229651	0.211871
	0.238689	0.263739	0.256501	0.206211	0.223227	0.238285
	0.2773	0.251219	0.217037	0.194404	0.226185	0.21951
	0.22411	0.240167	0.254377	0.203802	0.232882	0.169126
	0.231394	0.207705	0.226315	0.22542	0.231843	0.166703
	0.221071	0.236104	0.260422	0.239942	0.249648	0.196995
	0.211648	0.259974	0.216313	0.239526	0.240419	0.240276
	0.215643	0.218629	0.204194	0.241772	0.221337	0.230942
	0.276577	0.260976	0.259529	0.24189	0.237664	0.217188
	0.25559	0.200997	0.229961	0.230975	0.210294	0.228262
	0.215901	0.217627	0.231769	0.215449	0.222043	0.232717
	0.220837	0.256954	0.226033	0.202154	0.200761	0.255663
	0.223654	0.223878	0.251062	0.205595	0.212545	0.227854
	0.271962	0.268673	0.247732	0.24445	0.199837	0.246439
	0.245249	0.242965	0.216532	0.251937	0.226805	0.247018
	0.22311	0.222956	0.22901	0.241216	0.215847	0.218708
	0.265633	0.248973	0.246088	0.221958	0.210595	0.216984
	0.199903	0.259179	0.198001	0.224496	0.229622	0.183678
	0.230313	0.238105	0.232895	0.205199	0.213184	0.210765
	0.261527	0.246903	0.221845	0.241423	0.228748	0.217865
	0.264855	0.233334	0.220579	0.225739	0.242661	0.242988
Median	0.23743	0.242965	0.231769	0.228356	0.226185	0.217865
SD	0.0271471	0.0219417	0.0206339	0.0180508	0.0162558	0.0226992
n	51	51	51	51	51	51
	Figure S2E
	Data (Body length (μm))								Statistics
	0	0.5	1	1.5	2	2.5			one-way ANOVA Results							Multiple comparisons
	499.336	509.335	445.782	490.054	456.007	463.951			Table Analyzed	Fig. S2E, statistics						Number of families	1
	484.544	504.026	490.926	441.106	464.958	458.148										Number of comparisons per family	15
	500.715	473.051	466.864	460.235	463.476	460.561			Number of comparisons per family							Alpha	0.05
	473.845	504.675	488.306	445.211	433.16	400.627			Alpha
	485.276	463.513	470.968	451.434	473.159	421.006										Tukey's multiple comparisons test	Mean Diff.	95.00% CI of diff.	Below threshold?	Summary	Adjusted P Value
	461.218	461.498	477.112	438.652	474.457	406.034			ANOVA summary							0 vs. 1	22.91	6.636 to 39.18	Yes	**	0.001	A-C
	514.208	460.15	454.769	474.272	438.687	457.617			F	38.5						1 vs. 2	27.23	10.96 to 43.50	Yes	****	<0.0001	C-E
	467.725	515.976	462.433	430.514	433.499	426.498			P value	<0.0001						1.5 vs. 2.5	38.75	22.48 to 55.02	Yes	****	<0.0001	D-F
	479.835	459.854	471.063	443.074	419.272	454.967			P value summary	****
	482.214	478.954	480.101	481.083	463.02	442.064
	485.915	455.386	493.957	485.829	461.283	439.562										Test details	Mean 1	Mean 2	Mean Diff.	SE of diff.	n1	n2	q	DF
	493.862	473.194	446.622	478.991	414.008	463.542										0 vs. 1	492.5	469.6	22.91	5.655	35	35	5.728	204
	487.354	488.995	488.893	477.203	454.103	464.881			ANOVA table	SS	DF	MS	F (DFn, DFd)	P value		1 vs. 2	469.6	442.4	27.23	5.655	35	35	6.809	204
	465.252	485.994	435.542	476.173	407.004	406.792			Treatment (between columns)	107727	5	21545	F (5, 204) = 38.50	P<0.0001		1.5 vs. 2.5	465.6	426.9	38.75	5.655	35	35	9.69	204
	504.763	459.462	480.879	489.032	436.655	417.789			Residual (within columns)	114175	204	559.7
	513.988	457.456	454.896	488.535	450.98	411.964			Total	221903	209
	470.81	458.74	433.197	477.343	440.754	430.218
	496.288	502.201	453.251	456.511	452.619	360.237			Data summary
	472.583	493.367	479.394	426.056	435.415	462.938			Number of treatments (columns)	6
	528.418	497.957	452.583	444.557	439.567	379.053			Number of values (total)	210
	535.848	480.755	439.33	452.874	460.229	462.057
	530.382	473.461	488.081	487.378	448.407	465.207
	507.161	512.808	440.507	466.475	458.89	372.433
	545.641	502.168	472.362	475.922	431.771	379.08
	501.268	497.176	482.649	484.03	443.74	408.844
	465.062	513.396	473.665	486.742	449.585	395.876
	480.913	498.448	493.867	476.143	403.266	415.841
	502.46	510.915	479.152	473.131	459.521	464.195
	464.021	504.631	492.744	474.394	419.935	413.838
	469.572	482.725	476.178	445.497	400.084	464.714
	472.65	513.614	465.499	445.545	448.095	446.81
	472.268	461.923	461.037	466.156	408.169	345.547
	519.606	449.594	475.125	489.255	467.393	464.431
	487.036	435.313	487.566	476.95	463.544	429.701
	516.181	487.701	481.205	440.563	408.864	383.63
Median	487.036	485.994	473.665	474.272	448.095	429.701
SD	22.6138	22.26	17.9314	19.2942	21.273	34.7112
n	35	35	35	35	35	35
	Figure S2F
	Data (Body width (μm))								Statistics
	0	0.5	1	1.5	2	2.5			one-way ANOVA Results							Multiple comparisons
	23.47	16.866	15.731	16.228	15.798	15.451			Table Analyzed	Fig. S2F, statistics						Number of families	1
	23.958	17.091	15.099	16.508	15.2	15.482										Number of comparisons per family	15
	18.734	19.651	14.932	16.282	15.239	15.986			Number of comparisons per family							Alpha	0.05
	22.902	18.923	16.497	15.976	16.487	15.196			Alpha
	19.041	17.92	15.095	14.848	15.135	15.003										Tukey's multiple comparisons test	Mean Diff.	95.00% CI of diff.	Below threshold?	Summary	Adjusted P Value
	20.942	20.573	16.774	16.694	15.352	15.078			ANOVA summary							0 vs. 0.5	2.221	1.426 to 3.016	Yes	****	<0.0001	A-B
	20.711	15.656	14.843	16.962	14.99	14.736			F	73.03						0.5 vs. 1	1.417	0.6220 to 2.212	Yes	****	<0.0001	B-C
	19.103	17.892	16.293	16.487	16.974	15.515			P value	<0.0001
	18.665	16.88	14.307	16.989	14.937	16.354			P value summary	****
	17.527	18.572	15.879	15.676	16.027	15.352
	18.473	19.48	14.995	16.293	16.354	14.13										Test details	Mean 1	Mean 2	Mean Diff.	SE of diff.	n1	n2	q	DF
	18.312	17.587	15.442	16.754	13.723	16.273										0 vs. 0.5	19.72	17.5	2.221	0.2763	36	36	11.37	210
	17.955	18.237	17.106	16.244	15.961	15.352			ANOVA table	SS	DF	MS	F (DFn, DFd)	P value		0.5 vs. 1	17.5	16.09	1.417	0.2763	36	36	7.251	210
	18.743	16.801	15.664	15.042	15.3	16.595			Treatment (between columns)	501.9	5	100.4	F (5, 210) = 73.03	P<0.0001
	19.776	19.268	17.106	14.555	16.599	15.744			Residual (within columns)	288.6	210	1.374
	18.011	18.252	17.157	15.235	16.884	16.774			Total	790.5	215
	18.577	17.036	17.056	15.043	16.027	15.003
	20.77	20.22	16.695	16.955	16.497	15.676			Data summary
	19.769	17.774	17.256	16.015	15.352	16.085			Number of treatments (columns)	6
	22.749	17.974	15.74	13.904	15.003	16.015			Number of values (total)	216
	20.136	17.974	16.524	15.744	15.135	13.586
	19.069	19.651	16.774	16.273	15.768	16.611
	19.249	14.937	16.738	16.304	13.832	15.71
	20.355	16.253	16.228	16.583	15.481	14.628
	20.426	16.759	16.354	15.235	16.79	14.668
	19.262	15.44	16.228	14.263	16.738	15.753
	20.406	16.378	14.63	16.159	14.541	12.906
	19.658	15.648	16.404	15.798	16.293	13.537
	18.246	15.405	18.425	16.455	16.475	14.923
	19.104	16.866	18.129	16.787	16.109	15.853
	18.69	14.959	16.611	14.924	14.409	15.651
	19.064	16.027	16.244	16.374	15.625	16.496
	18.943	18.018	13.522	15.446	13.018	12.393
	19.384	17.678	14.722	16.762	14.776	16.193
	19.71	17.741	14.937	16.424	14.233	16.064
	20.17	17.727	16.974	15.61	16.467	15.352
Median	19.2555	17.7025	16.2685	16.236	15.553	15.4985
SD	1.52918	1.46167	1.07671	0.800437	0.965511	1.01956
n	36	36	36	36	36	36

[truncated: 1 more sheets: K]
